# Supplementary material for: How do gender disparities in entrepreneurial aspirations emerge in Pakistan? An approach to mediation and multi-group analysis
Source: PLoS One. 2021 Dec 7;16(12):e0260437. doi: 10.1371/journal.pone.0260437 (PMC8651106; doi:10.1371/journal.pone.0260437)
Supplement: S1 Data — (TXT) [file pone.0260437.s001.txt]

ATB1	ATB2	ATB3	SN1	SN2	SN3	PBC1	PBC2	PBC3	EE1	EE2	EE3	PT1	PT2	PT3	EI1	EI2	EI3	EI4	Gender
5	2	1	2	5	5	1	1	2	2	2	2	2	1	5	3	1	3	5	1
5	4	5	5	4	5	5	4	5	4	5	4	4	5	4	5	4	5	4	1
5	5	5	5	5	5	5	5	3	3	3	5	3	4	5	5	4	4	5	0
5	5	4	3	5	5	4	4	4	4	3	5	4	5	3	3	3	3	3	1
4	4	4	1	4	4	4	4	3	2	2	1	4	3	4	4	2	4	4	1
4	2	2	2	5	5	1	1	4	3	2	1	2	5	4	3	1	2	3	1
5	3	3	2	5	5	3	3	4	2	2	2	4	4	4	4	2	3	4	0
5	3	3	2	5	5	3	3	4	2	2	2	4	4	4	4	2	3	4	1
5	1	3	5	5	5	1	4	5	5	5	1	5	5	4	4	3	3	5	1
5	1	3	5	5	5	1	4	5	5	5	1	5	5	4	4	3	3	5	0
5	5	4	5	5	5	1	4	5	4	4	1	5	5	4	4	3	3	5	1
5	1	4	5	5	5	1	4	5	5	5	1	5	5	4	4	3	3	5	1
5	5	5	1	2	3	5	5	3	3	1	1	3	5	4	3	5	5	5	1
5	3	3	1	5	5	1	3	5	1	1	1	5	5	4	4	4	4	4	1
4	4	4	4	4	4	4	4	3	4	4	4	3	4	4	4	4	3	4	1
4	3	3	3	5	5	2	2	3	4	3	4	2	4	4	4	3	3	5	1
5	3	3	2	5	5	2	1	2	4	2	3	1	4	2	3	3	4	2	1
5	4	5	5	5	5	4	5	5	2	2	2	5	5	5	5	2	5	5	1
3	1	1	1	3	4	1	1	4	1	1	1	4	4	3	2	1	3	1	1
4	3	3	1	1	4	1	1	4	5	5	3	5	4	4	4	1	2	3	1
5	2	3	4	5	5	3	3	2	3	1	3	4	2	5	4	4	4	3	1
5	5	5	1	5	5	5	5	5	2	1	1	5	5	5	5	3	4	5	1
4	3	4	4	5	4	4	3	4	3	2	4	4	4	3	3	3	4	3	1
5	3	2	2	3	4	2	1	1	1	1	1	3	2	1	1	1	2	2	0
4	3	3	5	5	5	3	4	5	5	5	4	4	4	4	4	5	5	4	1
5	5	5	5	5	5	4	5	4	3	4	4	5	3	5	5	5	3	5	1
5	5	5	3	5	5	5	3	1	1	1	1	1	5	5	3	3	3	5	1
3	3	3	3	3	3	3	3	3	3	3	3	3	3	3	3	3	3	4	1
4	3	3	4	5	5	3	3	4	4	4	2	4	4	3	3	4	4	3	1
5	3	5	3	4	5	3	4	2	3	4	5	2	4	5	5	4	5	4	1
5	5	5	2	5	5	5	5	5	4	2	1	5	5	5	5	5	5	5	1
5	3	3	4	5	5	3	2	4	2	2	1	3	4	4	4	4	4	4	1
4	4	3	4	4	4	3	3	4	3	2	4	3	1	4	3	3	4	3	1
5	5	5	4	5	5	5	5	4	4	3	3	3	5	4	4	5	4	5	0
4	4	4	4	4	4	4	4	3	2	2	2	4	4	5	5	5	5	5	0
4	2	2	3	4	4	2	2	3	3	3	2	3	3	5	4	4	3	3	1
5	4	3	4	5	5	3	4	4	5	4	2	4	4	5	4	2	5	4	1
5	5	5	5	5	5	4	4	4	5	5	5	4	4	4	5	4	5	5	1
3	3	3	3	3	3	3	3	1	3	3	3	2	3	3	3	3	3	5	1
3	4	3	4	4	4	3	3	3	3	3	3	2	3	3	3	3	3	4	0
4	2	3	1	5	5	2	3	4	2	2	1	3	4	3	3	4	3	4	0
4	3	2	1	4	4	2	3	1	3	1	1	3	3	2	2	3	3	3	1
5	2	2	4	5	5	2	2	3	4	3	3	3	4	4	4	3	4	4	1
3	1	1	1	4	5	1	4	3	3	1	1	3	1	1	1	2	1	1	1
3	1	1	1	4	5	1	4	3	3	1	1	3	1	1	1	2	1	1	1
5	3	4	4	4	5	4	4	4	5	5	4	5	4	4	5	4	4	4	1
5	2	4	3	5	5	2	2	3	4	4	3	4	4	4	3	3	3	4	0
3	2	2	4	5	5	3	2	4	3	2	2	4	2	2	2	3	4	2	1
3	2	2	4	5	5	3	2	4	3	2	2	4	2	2	2	3	4	2	1
3	2	2	4	5	5	4	2	4	3	1	1	4	2	3	3	3	4	2	1
2	2	1	1	1	4	4	4	2	1	1	1	4	4	1	1	1	2	4	1
5	4	4	5	5	5	4	4	5	5	4	5	5	5	4	4	5	5	5	1
4	2	2	3	3	4	2	2	3	5	4	3	3	3	3	3	5	5	4	0
4	4	4	4	2	4	4	4	4	4	4	4	4	5	4	4	4	4	4	1
5	1	1	2	4	5	1	3	4	1	1	1	1	4	3	1	1	3	3	1
4	5	5	4	4	4	5	5	5	4	4	4	5	5	5	5	5	4	5	1
5	5	5	5	5	5	5	5	5	5	5	5	5	5	5	5	5	5	5	1
5	4	4	3	5	4	4	4	3	3	3	2	2	3	3	2	3	3	4	1
3	2	2	3	2	2	2	1	3	1	1	2	2	3	2	2	1	2	3	1
5	4	4	1	5	5	4	4	4	1	1	1	4	3	5	3	3	4	4	1
3	2	2	3	5	5	2	2	2	3	3	1	2	2	3	3	3	3	4	1
4	4	4	3	5	5	3	4	3	4	2	2	4	4	5	3	4	3	3	0
4	4	1	1	4	4	1	1	4	1	1	1	4	4	4	3	2	4	3	1
5	3	3	2	5	5	2	3	2	3	3	3	2	4	2	4	2	3	4	1
5	3	3	2	5	5	2	3	3	2	3	2	4	3	4	4	3	4	4	1
4	1	1	3	5	4	1	1	1	1	1	1	1	1	3	3	2	4	1	0
4	3	3	1	3	4	2	1	1	1	1	1	3	2	2	2	3	3	3	1
4	4	4	5	5	5	3	2	5	2	2	1	5	5	3	3	5	4	3	1
3	3	3	2	4	4	2	4	3	3	3	2	3	3	3	3	3	4	4	1
4	4	4	4	5	5	4	4	3	3	3	4	3	3	4	4	4	4	4	0
5	5	4	2	5	5	4	3	5	2	2	1	5	4	5	5	4	4	4	1
4	2	2	3	3	4	2	2	1	2	1	1	1	2	3	3	1	3	2	0
4	4	3	2	4	4	3	3	1	1	1	2	1	2	3	3	3	3	1	1
3	3	4	4	4	4	3	4	4	2	2	3	3	4	3	3	4	4	3	0
5	5	4	5	5	5	4	5	2	5	5	4	5	4	4	4	1	4	3	0
3	4	3	2	4	4	2	2	2	3	2	4	2	3	3	3	4	3	4	1
5	4	1	2	5	5	1	1	2	2	2	1	4	4	4	4	3	4	1	1
4	2	3	2	2	3	1	1	3	2	1	1	4	4	1	2	1	2	1	1
5	1	1	1	5	5	3	2	3	3	1	2	2	4	3	2	3	4	3	1
4	4	4	4	4	4	3	3	3	4	4	4	4	4	3	2	2	4	4	1
4	1	1	3	4	3	1	2	3	2	2	2	3	2	3	3	2	1	4	1
3	2	2	2	3	2	2	2	2	3	3	2	2	3	2	2	2	2	2	1
3	3	3	1	2	3	2	3	3	2	1	1	3	4	3	2	1	3	2	1
4	4	3	3	2	4	4	4	4	4	4	2	4	3	3	3	2	4	2	1
5	2	3	1	4	5	1	3	1	3	3	1	4	3	5	3	1	4	5	1
4	3	4	4	4	5	2	4	4	3	2	2	3	3	2	2	2	4	4	1
4	2	2	3	4	4	2	2	3	2	2	1	3	3	2	2	2	2	4	0
5	3	3	2	4	4	4	4	4	2	2	2	5	5	3	2	3	4	4	1
4	1	3	4	5	4	3	3	4	2	2	1	4	2	3	3	3	4	4	1
4	1	2	1	5	3	1	2	2	1	1	1	2	2	4	4	2	3	4	1
4	2	3	4	4	4	2	2	4	2	2	1	4	4	4	4	2	3	2	1
4	4	3	4	5	5	3	2	5	2	2	3	5	5	3	2	4	4	5	1
4	3	3	2	4	3	3	2	4	3	3	1	4	3	1	1	1	2	2	1
5	4	5	5	5	5	4	5	5	5	4	5	4	4	3	3	4	3	5	1
5	1	2	3	5	4	3	3	3	3	2	1	3	3	3	3	3	3	4	1
4	4	4	3	4	4	3	2	4	2	2	3	3	3	4	4	3	3	4	0
2	3	4	4	5	3	3	2	5	3	4	4	4	3	4	4	3	4	4	1
1	1	1	2	3	3	2	3	1	3	1	1	2	3	1	1	1	1	2	1
3	3	3	2	2	3	3	3	2	4	3	1	2	2	2	2	2	2	2	1
4	4	4	5	5	5	5	4	4	4	4	4	4	5	5	5	4	4	4	1
5	5	5	4	5	5	5	4	4	5	5	5	4	3	3	4	5	5	2	1
4	3	3	3	4	4	4	4	3	3	3	2	2	4	2	3	3	3	2	1
1	2	1	2	3	2	1	2	1	2	3	1	1	1	3	3	2	3	2	1
4	5	4	3	5	4	3	3	4	4	4	1	4	5	2	1	3	5	2	0
2	4	4	4	3	4	3	3	3	3	2	3	4	3	3	4	4	3	2	1
5	4	4	5	5	4	4	4	4	5	5	4	4	5	5	5	4	4	5	1
3	4	3	3	3	4	4	3	3	4	3	2	3	3	3	3	3	4	4	0
3	4	4	5	3	3	4	4	4	5	5	5	5	5	3	3	4	4	5	0
2	2	2	4	2	4	1	2	2	5	4	3	2	3	3	2	4	4	5	1
4	1	1	4	5	4	2	1	2	5	5	1	2	4	4	3	4	4	4	1
1	3	1	3	2	2	3	1	4	5	5	2	5	4	3	4	4	4	5	0
3	2	2	4	2	4	2	2	3	5	5	2	3	4	3	3	4	4	4	0
2	2	1	3	2	2	1	2	3	4	5	2	2	3	3	2	4	4	4	0
4	2	2	3	4	4	2	2	2	4	4	3	2	2	3	3	4	4	4	1
5	4	4	5	5	5	5	5	4	5	5	5	5	5	5	5	4	5	5	0
3	2	1	2	4	3	1	1	3	4	4	3	3	3	2	3	3	2	4	0
4	3	3	5	5	3	3	3	4	5	5	4	4	4	3	3	5	4	4	0
4	1	4	3	4	3	1	4	4	4	4	4	4	4	4	4	4	4	4	0
3	4	3	2	5	3	2	4	3	5	2	1	2	2	3	3	4	4	4	1
4	3	3	4	3	5	2	2	3	5	5	2	3	4	4	4	5	5	5	0
4	5	3	3	4	4	3	3	3	5	5	2	3	2	4	4	5	4	5	0
3	4	3	4	4	4	3	3	3	4	5	3	3	4	4	4	5	5	4	1
5	4	3	3	5	5	4	4	4	4	4	4	3	3	4	4	3	3	4	1
5	3	2	3	4	4	2	2	2	3	3	3	2	3	3	3	2	2	3	0
3	2	2	3	5	4	2	1	4	4	4	1	4	2	4	4	4	4	3	0
3	2	2	3	2	3	2	2	2	4	4	3	1	2	3	3	3	3	3	1
2	2	2	4	2	3	2	1	3	5	5	1	4	3	2	1	4	4	2	0
1	2	2	3	3	3	1	1	1	5	5	5	1	1	1	1	2	3	3	1
2	2	3	3	3	2	3	3	3	2	2	3	3	3	3	2	2	2	3	0
5	3	4	3	5	4	5	3	3	4	3	5	3	4	2	3	4	3	5	0
2	2	3	4	2	4	3	3	3	5	4	2	3	4	3	2	4	4	5	1
4	4	4	4	3	4	4	2	2	4	4	2	3	4	3	4	2	4	4	1
1	3	3	3	1	1	1	1	1	4	2	1	1	2	1	2	2	3	2	0
3	4	5	3	3	3	4	4	3	4	3	3	3	3	3	3	4	4	4	0
4	4	4	4	2	2	4	4	2	4	4	1	2	2	3	4	2	3	4	1
4	4	4	3	2	3	4	4	3	4	4	2	3	3	3	3	3	3	3	1
1	5	2	4	5	1	4	1	5	5	5	2	3	2	1	2	3	1	3	0
2	1	1	2	5	2	1	1	2	4	4	2	2	2	2	2	2	4	4	1
3	4	3	3	2	3	2	2	3	5	4	3	3	4	3	3	3	3	3	1
3	2	2	4	4	2	1	1	3	5	5	3	3	4	4	2	4	4	4	0
4	2	3	3	4	2	2	2	2	5	5	2	2	4	4	3	3	5	4	0
4	2	2	3	4	3	2	2	2	5	5	3	2	4	3	3	4	5	4	0
4	3	3	4	3	3	2	3	4	5	5	2	3	5	4	3	4	3	4	0
4	4	3	4	2	3	4	3	4	4	4	2	4	3	4	4	4	4	4	0
2	2	2	2	2	2	2	1	2	5	4	3	2	3	3	2	2	3	4	0
5	4	4	3	5	5	3	2	4	5	4	2	4	3	4	4	5	4	5	0
3	2	2	4	5	3	1	2	2	4	4	2	2	5	3	3	4	4	4	1
4	2	2	5	5	4	2	2	3	4	4	2	2	4	3	4	5	4	4	1
3	2	2	4	4	3	2	2	3	5	4	3	3	2	4	4	4	4	4	0
3	2	3	2	2	3	2	3	3	3	3	3	3	3	3	3	2	2	2	1
5	5	5	5	4	4	5	5	5	5	5	5	5	5	5	5	5	5	5	0
3	4	3	3	2	3	4	3	2	4	4	2	2	2	3	3	3	3	3	0
2	2	2	1	1	2	2	1	3	5	4	2	4	3	3	4	2	3	3	0
3	4	3	3	2	3	4	3	2	4	4	4	2	2	3	3	2	3	4	0
2	3	2	3	2	2	2	5	2	5	5	4	3	3	2	2	2	2	4	0
3	1	1	3	2	3	1	1	4	4	4	2	4	4	4	4	2	2	4	0
2	4	3	3	4	4	3	2	3	4	4	2	3	3	4	3	2	2	3	1
5	4	4	4	4	5	4	3	3	4	2	3	3	3	4	4	4	4	4	1
4	1	3	3	1	2	1	3	2	5	5	3	2	3	2	1	1	2	3	1
4	1	4	4	2	2	4	1	1	5	5	1	1	1	2	2	2	3	4	1
5	4	4	4	4	4	4	3	4	5	5	3	4	2	3	5	5	3	5	0
5	1	2	3	4	3	2	1	4	5	5	1	3	3	2	3	3	4	4	1
4	3	3	4	3	2	3	3	2	5	5	3	2	2	2	2	4	4	4	0
5	4	4	4	5	5	4	4	3	4	4	4	3	3	4	4	4	4	3	1
5	4	4	4	5	5	4	4	4	4	3	2	4	3	4	4	4	4	3	0
5	3	3	5	5	5	2	2	5	5	5	5	5	5	1	1	4	4	2	0
3	3	4	4	4	3	1	5	4	5	5	3	4	5	3	3	4	5	4	0
5	4	4	4	2	4	2	3	5	5	5	4	5	5	4	3	4	5	5	0
4	4	4	4	3	5	2	4	4	5	5	4	4	5	4	3	4	5	5	0
5	5	5	4	5	5	3	3	5	4	4	4	5	5	4	4	5	5	5	1
3	2	2	4	2	4	2	1	2	4	4	4	2	3	4	4	4	4	5	0
4	2	2	5	5	5	2	4	4	4	4	4	4	3	4	4	4	4	5	0
5	4	4	3	2	3	4	5	2	5	3	3	4	3	1	1	3	4	4	0
3	2	2	4	2	3	2	3	3	5	5	4	3	3	4	4	4	4	5	0
5	4	4	4	4	4	4	5	2	5	5	4	3	3	4	4	4	4	5	0
5	5	5	5	3	4	5	5	3	5	3	4	4	4	3	3	4	4	5	1
4	2	2	3	4	3	2	2	2	5	5	3	2	3	3	3	4	4	4	0
5	5	5	5	5	5	5	1	1	5	3	4	1	5	1	1	1	1	1	1
4	3	3	3	4	4	2	3	2	4	4	3	2	4	3	3	4	5	4	1
4	3	2	4	3	4	3	4	4	5	4	3	4	3	3	4	4	4	4	1
4	3	4	4	4	4	2	3	4	4	3	3	4	4	3	3	5	4	3	1
3	3	3	3	3	3	3	3	4	4	4	2	4	4	3	3	2	3	3	1
4	4	4	2	2	3	4	4	2	4	4	1	2	2	2	2	2	2	3	1
4	4	4	2	2	3	2	4	3	3	2	2	2	3	4	2	2	2	3	1
5	3	4	4	5	5	3	3	4	4	4	3	4	3	2	2	4	4	4	1
5	2	2	2	5	3	2	2	3	4	3	3	3	4	2	2	3	3	4	0
5	5	5	4	4	4	5	5	4	4	4	4	4	4	5	5	5	5	4	1
4	4	4	3	3	5	4	4	4	4	3	4	4	4	3	3	4	4	5	0
4	2	2	2	4	4	2	2	3	4	4	2	3	3	3	3	2	3	4	1
3	3	3	4	3	3	3	3	4	4	4	4	4	4	4	4	3	4	4	1
5	5	5	4	4	5	5	5	5	4	3	3	5	5	3	3	5	5	5	1
4	2	2	3	4	4	2	2	4	4	4	2	4	4	3	3	3	4	2	1
4	4	4	3	4	3	4	4	4	4	4	3	4	4	2	2	3	3	4	1
4	4	4	3	4	3	4	4	4	4	4	4	4	4	2	2	3	3	4	1
2	4	1	1	4	2	3	1	2	1	1	1	2	3	3	3	1	1	1	1
5	5	5	5	5	5	5	5	5	4	4	5	5	5	5	5	5	5	5	1
5	5	5	5	5	5	5	5	5	5	5	5	5	5	5	5	5	5	5	1
5	4	5	4	5	5	5	4	5	5	4	5	4	5	5	4	5	4	5	0
4	3	3	1		3	1	1	2	2	2	1	2	4	4	4	1	4	4	0
5	4	4	1	5	5	3	3	3	2	2	1	2	4	3	3	2	3	4	1
5	1	3	3	5	5	3	3	3	4	4	1	3	2	3	3	4	4	3	0
4	4	5	4	4	3	5	4	5	5	5	4	5	5	3	3	3	4	5	0
5	5	5	5	5	5	5	5	5	5	5	5	5	5	5	5	5	5	5	0
5	5	5	4	5	5	5	5	5	5	4	5	5	5	5	5	5	5	5	0
5	5	5	5	5	5	5	5	5	5	5	5	5	5	5	5	5	5	5	1
5	5	5	5	5	5	5	5	4	5	3	5	4	4	3	3	1	4	5	1
5	4	5	5	5	5	3	5	3	3	2	1	5	5	5	5	4	4	5	1
5	5	5	5	5	5	5	5	5	5	5	5	5	5	5	5	5	5	5	0
5	2	3	5	5	5	3	1	2	2	2	1	2	5	4	2	5	5	5	0
5	1	1	3	4	5	1	1	3	3	3	3	3	4	5	4	2	4	3	1
5	4	4	3	5	5	4	4	2	4	3	2	2	4	3	2	4	4	3	1
5	3	3	3	5	5	3	4	5	3	3	2	5	3	4	4	4	4	4	1
5	5	4	2	5	5	4	3	5	2	2	1	5	4	5	5	4	4	4	1
4	3	3	2	4	3	3	2	4	3	3	1	4	3	1	1	1	2	2	1
3	3	4	3	4	4	3	4	4	2	2	2	3	4	3	3	4	4	3	0
5	2	1	1	5	5	2	1	4	3	1	1	4	2	4	3	1	4	1	1
1	2	1	2	3	2	1	2	1	2	3	1	1	1	3	3	2	3	2	1
1	1	1	2	3	3	2	3	1	3	1	1	2	3	1	1	1	1	2	1
4	4	4	5	5	5	5	4	4	4	4	4	4	5	5	5	4	4	4	1
5	5	5	4	5	5	5	4	4	5	5	5	4	3	3	4	5	5	2	1
4	3	3	3	4	4	4	4	3	3	3	2	2	4	2	3	3	3	2	1
2	3	4	4	5	3	3	2	5	3	4	4	4	3	4	4	3	4	4	1
4	3	3	4	3	3	2	3	4	5	5	2	3	5	4	3	4	3	4	0
4	2	2	3	4	3	2	2	2	5	5	3	2	4	3	3	4	5	4	0
4	2	3	3	4	2	2	2	2	5	5	2	2	4	4	3	3	5	4	0
3	2	2	4	4	2	1	1	3	5	5	3	3	4	4	2	4	4	4	0
4	4	4	4	2	2	4	4	2	4	4	1	2	2	3	4	2	3	4	1
4	4	4	3	2	3	4	4	3	4	4	2	3	3	3	3	3	3	3	1
1	5	2	4	5	1	4	1	5	5	5	2	3	2	1	2	3	1	3	0
3	5	2	4	5	1	4	1	5	5	5	3	3	2	1	2	3	1	3	0
3	4	3	3	2	3	2	2	3	5	4	3	3	4	3	3	3	3	3	1
4	4	4	4	3	4	4	2	2	4	4	2	3	4	3	4	2	4	4	1
2	2	2	2	2	2	2	1	2	5	4	3	2	3	3	2	2	3	4	0
3	3	4	2	2	2	2	4	3	4	3	3	3	2	3	2	3	3	3	1
1	3	3	3	1	1	1	1	1	4	2	1	1	2	1	2	2	3	2	0
3	4	5	3	3	3	4	4	3	4	3	3	3	3	3	3	4	4	4	0
4	2	2	4	3	4	2	2	2	4	4	3	2	3	3	3	4	4	3	0
5	4	3	3	5	5	4	4	4	4	4	4	3	3	4	4	3	3	4	1
5	3	2	3	1	1	2	2	5	5	3	1	5	3	2	3	5	5	3	0
3	3	2	4	5	3	2	3	3	4	4	3	3	3	3	3	5	4	3	0
4	3	4	3	4	4	4	3	1	4	2	1	1	1	2	2	3	2	1	1
5	4	4	5	4	5	4	3	5	3	4	4	5	5	4	4	5	5	5	0
4	2	2	3	4	3	2	2	2	4	4	2	2	3	2	2	4	4	2	0
5	5	4	4	4	5	3	3	3	5	4	4	3	2	4	4	4	4	3	1
4	2	2	2	3	3	2	2	2	4	4	3	2	3	3	3	3	3	2	0
3	2	2	3	4	2	2	2	2	4	4	3	3	3	3	2	4	4	4	0
4	3	3	5	5	3	3	3	4	5	5	4	4	4	3	3	5	4	4	0
3	3	2	4	4	3	2	2	2	4	4	3	3	3	3	4	2	2	3	1
5	4	4	5	5	5	5	5	4	5	5	5	5	5	5	5	4	5	5	0
3	2	1	2	4	3	1	1	3	4	4	3	3	3	2	3	3	2	4	0
4	1	4	3	4	4	1	4	4	4	5	4	4	4	4	4	4	4	4	0
2	5	4	5	4	3	3	4	5	4	5	3	4	5	5	5	4	3	4	0
5	4	3	5	3	4	4	4	4	4	4	4	4	4	4	3	5	4	3	1
4	5	3	3	4	4	3	3	3	5	5	2	3	2	4	4	5	4	5	0
4	3	3	4	3	5	2	2	3	5	5	2	3	4	4	4	5	5	5	0
3	4	3	2	5	3	2	4	3	5	2	1	2	2	3	3	4	4	4	1
1	2	2	3	3	2	1	1	1	5	5	5	1	1	1	1	2	3	3	1
5	3	4	3	5	4	5	3	3	4	3	4	3	4	2	3	4	3	5	0
3	4	4	5	3	3	4	4	4	5	5	5	5	5	3	3	4	4	5	0
2	4	3	3	4	4	3	2	3	5	4	1	3	3	4	3	2	2	3	0
4	1	4	4	2	2	4	1	1	5	5	1	1	1	2	2	2	3	4	1
5	1	2	3	4	3	2	1	4	5	5	1	3	3	2	3	3	4	4	1
5	4	4	4	4	5	4	3	3	4	2	3	3	3	4	4	4	4	4	0
3	2	2	4	4	3	2	2	3	5	5	3	3	4	3	3	4	4	4	1
4	2	2	3	4	3	2	2	3	5	5	2	3	3	3	3	4	4	4	1
3	2	2	4	4	3	2	2	3	5	4	3	3	2	4	4	4	4	4	0
5	4	4	5	5	4	4	4	4	5	5	4	4	4	5	5	4	4	2	1
3	2	2	4	5	3	1	2	2	4	4	2	2	5	3	3	4	4	4	1
5	4	4	3	5	5	3	2	4	5	4	2	4	3	4	4	5	4	5	0
3	2	3	2	2	3	2	3	3	3	3	3	3	3	3	3	2	2	2	1
5	5	5	5	4	4	5	5	5	5	5	5	5	5	5	5	5	5	5	0
3	4	3	3	2	3	4	3	2	4	4	2	2	2	3	3	3	3	3	0
3	4	3	3	2	3	4	3	2	4	4	4	2	2	3	3	2	3	4	0
2	2	2	4	2	4	1	2	2	5	4	2	2	2	3	2	4	4	4	1
1	4	1	3	2	2	3	1	4	5	5	2	5	5	3	4	4	4	4	0
4	2	2	3	2	4	2	3	3	4	4	2	3	4	4	3	4	4	4	1
2	1	1	3	2	2	1	2	3	5	5	3	3	3	3	2	4	4	4	1
2	2	2	4	2	4	2	3	4	4	5	2	3	3	4	3	4	4	4	0
2	2	1	3	3	3	1	1	2	5	5	2	2	3	3	3	4	4	3	1
4	4	4	2	2	3	2	4	3	3	2	2	2	3	2	2	2	2	3	1
4	3	4	4	4	4	2	3	4	4	3	3	4	4	3	3	5	4	3	0
4	3	2	4	3	4	3	4	4	5	4	3	4	3	3	4	4	4	4	1
4	3	3	3	4	4	2	3	2	4	4	3	2	4	3	3	4	5	4	1
4	4	4	2	2	3	4	4	2	4	4	1	2	2	2	2	2	2	3	1
3	3	3	3	3	3	3	3	4	4	4	2	4	4	3	3	2	3	3	1
5	5	5	5	5	5	5	1	1	5	3	4	1	5	1	1	1	1	1	1
4	4	4	3	3	5	4	4	4	4	3	4	4	4	3	3	4	4	5	0
5	5	5	4	4	4	5	5	4	4	4	4	4	4	5	5	4	4	4	1
5	2	2	2	5	3	2	2	3	4	3	3	3	4	2	2	3	3	4	0
4	2	2	2	4	4	2	2	3	4	4	2	3	3	3	3	2	3	4	1
3	3	3	4	3	3	3	3	4	4	4	4	4	4	4	4	3	4	4	1
5	5	5	5	5	5	5	5	5	5	5	3	4	4	5	5	5	5	5	1
5	5	5	4	4	5	5	5	5	4	3	3	5	5	3	3	5	5	5	1
4	4	4	3	4	3	4	4	4	4	4	3	4	4	2	2	3	3	4	0
4	2	2	3	4	4	2	2	4	4	4	2	4	4	3	3	3	4	2	1
5	5	5	5	3	4	5	5	3	5	3	4	4	4	3	3	4	4	5	1
4	2	3	3	4	3	3	3	3	5	5	3	2	3	2	3	3	4	4	0
5	4	4	4	5	5	4	4	3	4	4	4	4	3	4	4	4	4	3	0
5	4	4	4	5	5	4	4	3	4	4	4	3	3	4	4	4	4	3	1
4	3	3	4	3	2	3	3	2	5	5	3	2	2	2	2	4	4	4	0
5	4	4	4	4	4	4	5	2	5	5	4	3	3	4	4	4	4	5	0
3	2	2	4	2	3	2	3	3	5	5	4	3	3	4	4	4	4	5	0
3	2	2	4	2	4	2	1	2	4	4	4	2	3	4	4	3	4	5	0
4	4	4	3	2	5	5	1	4	5	3	3	3	3	1	3	4	2	4	0
4	2	2	5	5	5	2	4	4	5	4	4	4	3	4	4	4	4	5	0
5	3	3	5	5	5	2	2	5	5	5	5	5	5	1	1	4	4	2	0
5	5	5	4	5	5	3	3	5	4	4	4	5	5	4	4	5	5	5	1
3	3	4	4	4	3	1	5	4	5	5	3	4	5	3	3	4	5	4	0
4	4	4	4	3	5	2	4	4	5	5	4	4	5	4	3	4	5	5	0
